# Supplementary material for: Spatial tick bite exposure and associated risk factors in Scandinavia
Source: Infect Ecol Epidemiol. 2020 Jun 7;10(1):1764693. doi: 10.1080/20008686.2020.1764693 (PMC7448850; doi:10.1080/20008686.2020.1764693)
Supplement: Supplemental Material [file ZIEE_A_1764693_SM5029.zip]

Archive with 19 entries (17 files):
- Supplementary/
- Supplementary/Supplementary/
- Supplementary/Supplementary/Supplementary_Figure_1_DK.docx
- Supplementary/Supplementary/Supplementary_Figure_1_NO.docx
- Supplementary/Supplementary/Supplementary_Figure_1_SE.docx
- Supplementary/Supplementary/Supplementary_Figure_2_DK.docx
- Supplementary/Supplementary/Supplementary_Figure_2_NO.docx
- Supplementary/Supplementary/Supplementary_Figure_2_SE.docx
- Supplementary/Supplementary/Supplementary_Figure_3_DK.jpg
- Supplementary/Supplementary/Supplementary_Figure_3_NO.jpg
- Supplementary/Supplementary/Supplementary_Figure_3_SE.jpg
- Supplementary/Supplementary/Supplementary_Table_1.docx
- Supplementary/Supplementary/Supplementary_Table_2.docx
- Supplementary/Supplementary/Supplementary_Table_3.docx
- Supplementary/Supplementary/Supplementary_Table_4.docx
- Supplementary/Supplementary/Supplementary_Table_5.docx
- Supplementary/Supplementary/Supplementary_Table_6.docx
- Supplementary/Supplementary/Supplementary_Table_7.docx
- Supplementary/Supplementary/Supplementary_Table_8.docx
